# Supplementary material for: Mestus cruciatus, a new delphacid species from southwest China with some remarks on the genus (Hemiptera, Fulgoromorpha, Delphacidae)
Source: Zookeys. 2015 Dec 14;(545):67–74. doi: 10.3897/zookeys.545.5992 (PMC4714367; doi:10.3897/zookeys.545.5992)
Supplement: XML Treatment for Mestus [file zookeys.545.5992-treatment1.xml]

<!DOCTYPE tp:taxon-treatment
  PUBLIC "-//TaxonX//DTD Taxonomic Treatment Publishing DTD v0 20100105//EN" "tax-treatment-NSO.dtd">
<tp:taxon-treatment xmlns:tp="http://www.plazi.org/taxpub"><tp:treatment-meta><kwd-group><label>Taxon classification</label><kwd><named-content content-type="kingdom">Animalia</named-content></kwd><kwd><named-content content-type="order">Hemiptera</named-content></kwd><kwd><named-content content-type="family">Delphacidae</named-content></kwd></kwd-group><mixed-citation publication-type="journal"><person-group><name><surname>Ren</surname><given-names>Feng-juan</given-names></name><name><surname>Xie</surname><given-names>Qi</given-names></name><name><surname>Qin</surname><given-names>Dao-zheng</given-names></name></person-group><article-title><italic><tp:taxon-name><tp:taxon-name-part taxon-name-part-type="genus">Mestus</tp:taxon-name-part> <tp:taxon-name-part taxon-name-part-type="species">cruciatus</tp:taxon-name-part></tp:taxon-name></italic>, a new delphacid species from southwest China with some remarks on the genus (<tp:taxon-name><tp:taxon-name-part taxon-name-part-type="order">Hemiptera</tp:taxon-name-part></tp:taxon-name>, <tp:taxon-name><tp:taxon-name-part taxon-name-part-type="infraorder">Fulgoromorpha</tp:taxon-name-part></tp:taxon-name>, <tp:taxon-name><tp:taxon-name-part taxon-name-part-type="family">Delphacidae</tp:taxon-name-part></tp:taxon-name>)</article-title><source>Zookeys</source><day>14</day><month>12</month><year>2015</year><volume>2015</volume><issue>545</issue><fpage>67</fpage><lpage>74</lpage><pub-id pub-id-type="doi">10.3897/zookeys.545.5992</pub-id></mixed-citation></tp:treatment-meta><tp:nomenclature><label>Genus</label><tp:taxon-name>
                        <tp:taxon-name-part taxon-name-part-type="genus">Mestus</tp:taxon-name-part>
                    </tp:taxon-name><tp:taxon-authority>Motschulsky, 1863</tp:taxon-authority><tp:nomenclature-citation-list><tp:nomenclature-citation><tp:taxon-name><tp:taxon-name-part taxon-name-part-type="genus">Mestus</tp:taxon-name-part></tp:taxon-name><comment> Motschulsky, 1863: 111; <xref ref-type="bibr" rid="B4">Distant 1906</xref>: 489; <xref ref-type="bibr" rid="B5">Fennah 1973–75</xref>: 85; <xref ref-type="bibr" rid="B12">Yang 1989</xref>: 161; <xref ref-type="bibr" rid="B3">Ding 2006</xref>: 396.</comment></tp:nomenclature-citation></tp:nomenclature-citation-list></tp:nomenclature><tp:treatment-sec sec-type="Type species"><title>Type species:</title><p><italic><tp:taxon-name><tp:taxon-name-part taxon-name-part-type="genus">Mestus</tp:taxon-name-part> <tp:taxon-name-part taxon-name-part-type="species">morio</tp:taxon-name-part></tp:taxon-name></italic> Motschulsky, 1863 by original designation.</p></tp:treatment-sec><tp:treatment-sec sec-type="Diagnosis"><title>Diagnosis.</title><p>The genus <italic><tp:taxon-name><tp:taxon-name-part taxon-name-part-type="genus">Mestus</tp:taxon-name-part></tp:taxon-name></italic> Motschulsky is readily separated from other genera in the <tp:taxon-name><tp:taxon-name-part taxon-name-part-type="tribe">Delphacini</tp:taxon-name-part></tp:taxon-name> of <tp:taxon-name><tp:taxon-name-part taxon-name-part-type="subfamily">Delphacinae</tp:taxon-name-part></tp:taxon-name> by the vertex with apices of submedian carinae feebly developed, by the median frontal carina distinct but feeble at base, by the post-tibial spur without teeth along posterior margin, by the caudal margin of pygofer strongly produced near base, by the pygofer with a single process on the midventral margin, and by the aedeagus with teeth subapically on both sides.</p></tp:treatment-sec><tp:treatment-sec sec-type="Description"><title>Description.</title><p>Head including eyes nearly as wide as pronotum. Vertex quadrate, anterior margin rounded, apices of submedian carinae and base of median frontal carina feebly developed. Angle of fastigium obtuse. Y-shaped carina with common stem distinct. Antennae cylindrical, short. Spinal formula of hind leg 5-7-4, post-tibial spur cultrate, concave on inner surface without teeth along posterior margin. Male pygofer in profile wider ventrally than dorsally, laterodorsal angles roundly produced, caudal margin near base strongly produced posteriorly, in posterior view the pygofer with a single process on the midventral margin, lateroventral margins not well defined. Parameres widely divergent apically. Diaphragm of pygofer broad, dorsally produced and incised in middle. Suspensorium ring-like ventrally. Aedeagus tubular, not twisted at base, subapex bearing teeth on both sides. Anal segment deeply sunk into the dorsal emargination of pygofer, caudoventral angles each produced in a spinose process.</p></tp:treatment-sec><tp:treatment-sec sec-type="Remarks"><title>Remarks.</title><p>After being established by <xref ref-type="bibr" rid="B9">Motschulsky (1863)</xref>, the genus <italic><tp:taxon-name><tp:taxon-name-part taxon-name-part-type="genus">Mestus</tp:taxon-name-part></tp:taxon-name></italic> was subsequently studied by <xref ref-type="bibr" rid="B7">Melichar (1903)</xref> and <xref ref-type="bibr" rid="B4">Distant (1906)</xref>. However, the placement of this genus was unclear and was not treated in Muir’s phylogeny of the family <tp:taxon-name><tp:taxon-name-part taxon-name-part-type="family">Del<!--PageBreak-->phacidae</tp:taxon-name-part></tp:taxon-name> because Muir did not agree with the original description of the type species (<xref ref-type="bibr" rid="B10">Muir 1915</xref>). Thereafter, <xref ref-type="bibr" rid="B11">Muir (1917)</xref> thought Melichar had confused <italic><tp:taxon-name><tp:taxon-name-part taxon-name-part-type="genus">Anectopia</tp:taxon-name-part> <tp:taxon-name-part taxon-name-part-type="species">mandane</tp:taxon-name-part></tp:taxon-name></italic> Kirkaldy with <italic><tp:taxon-name><tp:taxon-name-part taxon-name-part-type="genus">Mestus</tp:taxon-name-part> <tp:taxon-name-part taxon-name-part-type="species">morio</tp:taxon-name-part></tp:taxon-name></italic> Motschulsky, just as <xref ref-type="bibr" rid="B5">Fennah (1973–75</xref>: 85) stated: “he [Melichar] was wrong in interpreting <italic><tp:taxon-name><tp:taxon-name-part taxon-name-part-type="genus">Anectopia</tp:taxon-name-part> <tp:taxon-name-part taxon-name-part-type="species">mandane</tp:taxon-name-part></tp:taxon-name></italic> Kirkaldy as <italic><tp:taxon-name><tp:taxon-name-part taxon-name-part-type="genus">Mestus</tp:taxon-name-part> <tp:taxon-name-part taxon-name-part-type="species">morio</tp:taxon-name-part></tp:taxon-name></italic>. Motschulsky describes <italic><tp:taxon-name><tp:taxon-name-part taxon-name-part-type="genus">Mestus</tp:taxon-name-part> <tp:taxon-name-part taxon-name-part-type="species">morio</tp:taxon-name-part></tp:taxon-name></italic> as having a strong median frontal carina, and his figure shows that the tegmina are not ornamented. <italic><tp:taxon-name><tp:taxon-name-part taxon-name-part-type="genus">Anectopia</tp:taxon-name-part> <tp:taxon-name-part taxon-name-part-type="species">mandane</tp:taxon-name-part></tp:taxon-name></italic>, by contrast, has no median carina on the frons…”. The diagnosis of the type species, especially the male genital characters, became more identifiable after the work of <xref ref-type="bibr" rid="B5">Fennah (1973–75)</xref>, Meanwhile, Fennah reconfirmed and treated <italic><tp:taxon-name><tp:taxon-name-part taxon-name-part-type="genus">Mestus</tp:taxon-name-part> <tp:taxon-name-part taxon-name-part-type="species">testaceus</tp:taxon-name-part></tp:taxon-name></italic> Motschulsky and <italic><tp:taxon-name><tp:taxon-name-part taxon-name-part-type="genus">Anectopia</tp:taxon-name-part> <tp:taxon-name-part taxon-name-part-type="species">atrata</tp:taxon-name-part></tp:taxon-name></italic> Muir as junior synonyms of <italic><tp:taxon-name><tp:taxon-name-part taxon-name-part-type="genus">Mestus</tp:taxon-name-part> <tp:taxon-name-part taxon-name-part-type="species">morio</tp:taxon-name-part></tp:taxon-name></italic> Motschulsky, respectively. This study agrees with Fennah, who suggested <italic><tp:taxon-name><tp:taxon-name-part taxon-name-part-type="genus">Anectopia</tp:taxon-name-part> <tp:taxon-name-part taxon-name-part-type="species">atrata</tp:taxon-name-part></tp:taxon-name></italic> Muir was a junior synonym of <italic><tp:taxon-name><tp:taxon-name-part taxon-name-part-type="genus">Mestus</tp:taxon-name-part> <tp:taxon-name-part taxon-name-part-type="species">morio</tp:taxon-name-part></tp:taxon-name></italic> Motschulsky because the illustrations of <italic><tp:taxon-name><tp:taxon-name-part taxon-name-part-type="genus">Anectopia</tp:taxon-name-part> <tp:taxon-name-part taxon-name-part-type="species">atrata</tp:taxon-name-part></tp:taxon-name></italic> (see <xref ref-type="bibr" rid="B11">Muir 1917</xref>, Figs 22, 22a, 22b) meet the definition of the genus <italic><tp:taxon-name><tp:taxon-name-part taxon-name-part-type="genus">Mestus</tp:taxon-name-part></tp:taxon-name></italic>.</p><p>The genus <italic><tp:taxon-name><tp:taxon-name-part taxon-name-part-type="genus">Anectopia</tp:taxon-name-part></tp:taxon-name></italic> Kirkaldy was established by <xref ref-type="bibr" rid="B6">Kirkaldy (1907)</xref>. <xref ref-type="bibr" rid="B10">Muir (1915)</xref> checked its type species and placed this genus in the <tp:taxon-name><tp:taxon-name-part taxon-name-part-type="tribe">Delphacini</tp:taxon-name-part></tp:taxon-name> of <tp:taxon-name><tp:taxon-name-part taxon-name-part-type="subfamily">Delphacinae</tp:taxon-name-part></tp:taxon-name> with two species (<italic><tp:taxon-name><tp:taxon-name-part taxon-name-part-type="genus">Anectopia</tp:taxon-name-part> <tp:taxon-name-part taxon-name-part-type="species">mandane</tp:taxon-name-part></tp:taxon-name></italic> Kirkaldy, 1907 and <italic><tp:taxon-name><tp:taxon-name-part taxon-name-part-type="genus">Anectopia</tp:taxon-name-part> <tp:taxon-name-part taxon-name-part-type="species">igerna</tp:taxon-name-part></tp:taxon-name></italic> Kirkaldy, 1907) known so far. Although <italic><tp:taxon-name><tp:taxon-name-part taxon-name-part-type="genus">Anectopia</tp:taxon-name-part></tp:taxon-name></italic> lacks a redescription after its establishment, the genus <italic><tp:taxon-name><tp:taxon-name-part taxon-name-part-type="genus">Mestus</tp:taxon-name-part></tp:taxon-name></italic> studied here differs from <italic><tp:taxon-name><tp:taxon-name-part taxon-name-part-type="genus">Anectopia</tp:taxon-name-part></tp:taxon-name></italic> in the post-tibial spur not having fine teeth along the posterior margin based on the works of <xref ref-type="bibr" rid="B6">Kirkaldy (1907)</xref>, <xref ref-type="bibr" rid="B10">Muir (1915)</xref> and <xref ref-type="bibr" rid="B5">Fennah (1973–1975)</xref>.</p><p><italic><tp:taxon-name><tp:taxon-name-part taxon-name-part-type="genus">Mestus</tp:taxon-name-part></tp:taxon-name></italic> was once placed in <tp:taxon-name><tp:taxon-name-part taxon-name-part-type="tribe">Araeopini</tp:taxon-name-part></tp:taxon-name> of the <tp:taxon-name><tp:taxon-name-part taxon-name-part-type="subfamily">Araeopinae</tp:taxon-name-part></tp:taxon-name> by <xref ref-type="bibr" rid="B8">Metcalf (1943)</xref>; later it was assigned to the <tp:taxon-name><tp:taxon-name-part taxon-name-part-type="tribe">Tropidocephalini</tp:taxon-name-part></tp:taxon-name> of the <tp:taxon-name><tp:taxon-name-part taxon-name-part-type="subfamily">Delphacinae</tp:taxon-name-part></tp:taxon-name> (<xref ref-type="bibr" rid="B5">Fennah 1973–75</xref>). This genus is currently recognized as a member of the <tp:taxon-name><tp:taxon-name-part taxon-name-part-type="tribe">Delphacini</tp:taxon-name-part></tp:taxon-name> within <tp:taxon-name><tp:taxon-name-part taxon-name-part-type="subfamily">Delphacinae</tp:taxon-name-part></tp:taxon-name> (<xref ref-type="bibr" rid="B1">Asche 1985</xref>; <xref ref-type="bibr" rid="B12">Yang 1989</xref>; <xref ref-type="bibr" rid="B3">Ding 2006</xref>). From the keys of <xref ref-type="bibr" rid="B12">Yang (1989)</xref> and <xref ref-type="bibr" rid="B3">Ding (2006)</xref>, the diagnosis of this Oriental genus is rather distinct and easily distinguished from other genera in the <tp:taxon-name><tp:taxon-name-part taxon-name-part-type="tribe">Delphacini</tp:taxon-name-part></tp:taxon-name> by the post-tibial spur cultrate, solid, without teeth along posterior margin. Particularly in the key of <xref ref-type="bibr" rid="B12">Yang (1989)</xref>, this genus is similar to two tropidocephaline genera: <italic><tp:taxon-name><tp:taxon-name-part taxon-name-part-type="genus">Malaxa</tp:taxon-name-part></tp:taxon-name></italic> Muir and <italic><tp:taxon-name><tp:taxon-name-part taxon-name-part-type="genus">Tropidocephala</tp:taxon-name-part></tp:taxon-name></italic> Stål. However, the post-tibial spur alone is not a sufficient indicator for tribal placement and for separating <italic><tp:taxon-name><tp:taxon-name-part taxon-name-part-type="genus">Mestus</tp:taxon-name-part></tp:taxon-name></italic> from other related genera, and there are many <tp:taxon-name><tp:taxon-name-part taxon-name-part-type="tribe">Delphacini</tp:taxon-name-part></tp:taxon-name> that lack teeth along posterior margin (e.g., all of the former <tp:taxon-name><tp:taxon-name-part taxon-name-part-type="tribe">Alohini</tp:taxon-name-part></tp:taxon-name>), features of the male genitalia are a better indication which should be considered for these genera. <italic><tp:taxon-name><tp:taxon-name-part taxon-name-part-type="genus">Mestus</tp:taxon-name-part></tp:taxon-name></italic> bears no obvious similarities with <italic><tp:taxon-name><tp:taxon-name-part taxon-name-part-type="genus">Malaxa</tp:taxon-name-part></tp:taxon-name></italic> or <italic><tp:taxon-name><tp:taxon-name-part taxon-name-part-type="genus">Tropidocephala</tp:taxon-name-part></tp:taxon-name></italic>. Furthermore, the composition and phylogeny of the <tp:taxon-name><tp:taxon-name-part taxon-name-part-type="tribe">Tropidocephalini</tp:taxon-name-part></tp:taxon-name> needs to be reinvestigated.</p><p><xref ref-type="bibr" rid="B12">Yang (1989)</xref> described <italic><tp:taxon-name><tp:taxon-name-part taxon-name-part-type="genus">Mestus</tp:taxon-name-part> <tp:taxon-name-part taxon-name-part-type="species">tungpuensis</tp:taxon-name-part></tp:taxon-name></italic> based on “coleopterous” adults in Taiwan. According to the work of <xref ref-type="bibr" rid="B2">Bourgoin et al. (2015)</xref>, the term coleopterous is useless to describe the tegmen precisely and has little morphological value. Therefore, the members of the genus <italic><tp:taxon-name><tp:taxon-name-part taxon-name-part-type="genus">Mestus</tp:taxon-name-part></tp:taxon-name></italic> have two wing forms, brachypterous and macropterous. The macropterous form of <italic><tp:taxon-name><tp:taxon-name-part taxon-name-part-type="genus">Mestus</tp:taxon-name-part></tp:taxon-name></italic> was described by <xref ref-type="bibr" rid="B11">Muir (1917)</xref> from the Philippines (<italic><tp:taxon-name><tp:taxon-name-part taxon-name-part-type="genus">Anectopia</tp:taxon-name-part> <tp:taxon-name-part taxon-name-part-type="species">atrata</tp:taxon-name-part></tp:taxon-name></italic>, a synonym of <italic><tp:taxon-name><tp:taxon-name-part taxon-name-part-type="genus">Mestus</tp:taxon-name-part> <tp:taxon-name-part taxon-name-part-type="species">morio</tp:taxon-name-part></tp:taxon-name></italic> as noted above). In the Chinese fauna, only the brachypterous form has been found so far. The wing polymorphism and biogeography of this genus need to be studied further.</p></tp:treatment-sec><tp:treatment-sec sec-type="Distribution"><title>Distribution.</title><p>China (Taiwan, Yunnan), Sri Lanka, Philippines.</p><!--PageBreak--></tp:treatment-sec><ref-list><ref id="B4"><mixed-citation xmlns:xlink="http://www.w3.org/1999/xlink" xlink:type="simple"><person-group><name name-style="western"><surname>Distant</surname><given-names>WL</given-names></name></person-group> (<year>1906</year>) <source>The Fauna of British India, including Ceylon and Burma.</source> <publisher-name>Taylor and Francis</publisher-name>, <publisher-loc>London</publisher-loc>, <volume>3</volume>, <size units="page">503 pp</size>. </mixed-citation></ref><ref id="B5"><mixed-citation xmlns:xlink="http://www.w3.org/1999/xlink" xlink:type="simple"><person-group><name name-style="western"><surname>Fennah</surname><given-names>RG</given-names></name></person-group> (<year>1973–75</year>) <article-title><tp:taxon-name><tp:taxon-name-part taxon-name-part-type="suborder">Homoptera</tp:taxon-name-part></tp:taxon-name>: <tp:taxon-name><tp:taxon-name-part taxon-name-part-type="superfamily">Fulgoroidea</tp:taxon-name-part></tp:taxon-name> <tp:taxon-name><tp:taxon-name-part taxon-name-part-type="family">Delphacidae</tp:taxon-name-part></tp:taxon-name> from Ceylon.</article-title> <source>Entomologica Scandinavica</source> (<supplement>Supplement</supplement>) <volume>4</volume>: <fpage>79</fpage>–<lpage>136</lpage>. </mixed-citation></ref><ref id="B12"><mixed-citation xmlns:xlink="http://www.w3.org/1999/xlink" xlink:type="simple"><person-group><name name-style="western"><surname>Yang</surname><given-names>CT</given-names></name></person-group> (<year>1989</year>) <article-title><tp:taxon-name><tp:taxon-name-part taxon-name-part-type="family">Delphacidae</tp:taxon-name-part></tp:taxon-name> of Taiwan (II) (<tp:taxon-name><tp:taxon-name-part taxon-name-part-type="suborder">Homoptera</tp:taxon-name-part></tp:taxon-name>: <tp:taxon-name><tp:taxon-name-part taxon-name-part-type="superfamily">Fulgoroidea</tp:taxon-name-part></tp:taxon-name>).</article-title> <source>National Science Council Special Publication</source> <issue>No. 6</issue>, <size units="page">334 pp</size>.</mixed-citation></ref><ref id="B3"><mixed-citation xmlns:xlink="http://www.w3.org/1999/xlink" xlink:type="simple"><person-group><name name-style="western"><surname>Ding</surname><given-names>JH</given-names></name></person-group> (<year>2006</year>) <source>Fauna Sinica. <tp:taxon-name><tp:taxon-name-part taxon-name-part-type="class">Insecta</tp:taxon-name-part></tp:taxon-name> Vol. 45. <tp:taxon-name><tp:taxon-name-part taxon-name-part-type="suborder">Homoptera</tp:taxon-name-part></tp:taxon-name><tp:taxon-name><tp:taxon-name-part taxon-name-part-type="family">Delphacidae</tp:taxon-name-part></tp:taxon-name>. Editorial Committee of Fauna Sinica, Chinese Academy of Science.</source> <publisher-name>Science Press</publisher-name>, <publisher-loc>Beijing</publisher-loc>, <size units="page">776 pp</size>. </mixed-citation></ref><ref id="B9"><mixed-citation xmlns:xlink="http://www.w3.org/1999/xlink" xlink:type="simple"><person-group><name name-style="western"><surname>Motschulsky</surname><given-names>VI</given-names></name></person-group> (<year>1863</year>) <article-title>Essai d’un catalogue des insectes de l’ile Ceylan.</article-title> <source>Bulletin de la Société Impériale des Naturalistes de Moscou</source> <volume>36</volume>: <fpage>1</fpage>–<lpage>153</lpage>. </mixed-citation></ref><ref id="B7"><mixed-citation xmlns:xlink="http://www.w3.org/1999/xlink" xlink:type="simple"><person-group><name name-style="western"><surname>Melichar</surname><given-names>L</given-names></name></person-group> (<year>1903</year>) <source>Homopteren-fauna von Ceylon</source>. <publisher-name>Verlag von Felix L. Dames</publisher-name>, <publisher-loc>Berlin</publisher-loc>, <size units="page">248 pp</size>. </mixed-citation></ref><ref id="B10"><mixed-citation xmlns:xlink="http://www.w3.org/1999/xlink" xlink:type="simple"><person-group><name name-style="western"><surname>Muir</surname><given-names>FAG</given-names></name></person-group> (<year>1915</year>) <article-title>A contribution towards the taxonomy of the <tp:taxon-name><tp:taxon-name-part taxon-name-part-type="family">Delphacidae</tp:taxon-name-part></tp:taxon-name>.</article-title> <source>The Canadian Entomologist</source> <volume>47</volume>: <fpage>208</fpage>–<lpage>212</lpage>. doi: <ext-link xlink:type="simple" ext-link-type="doi" xlink:href="10.4039/Ent47208-7">10.4039/Ent47208-7</ext-link> </mixed-citation></ref><ref id="B11"><mixed-citation xmlns:xlink="http://www.w3.org/1999/xlink" xlink:type="simple"><person-group><name name-style="western"><surname>Muir</surname><given-names>FAG</given-names></name></person-group> (<year>1917</year>) <article-title>Homopterous notes. Proceedings of the Hawaiian Entomological Society.</article-title> <source>Honolulu</source> <volume>3</volume>: <fpage>311</fpage>–<lpage>338</lpage>. </mixed-citation></ref><ref id="B6"><mixed-citation xmlns:xlink="http://www.w3.org/1999/xlink" xlink:type="simple"><person-group><name name-style="western"><surname>Kirkaldy</surname><given-names>GW</given-names></name></person-group> (<year>1907</year>) <article-title>Leafhoppers – Supplement (<tp:taxon-name><tp:taxon-name-part taxon-name-part-type="order">Hemiptera</tp:taxon-name-part></tp:taxon-name>).</article-title> <source>Bulletin of the Hawaiian Sugar Planter’s Association, Division of Entomology</source> <volume>3</volume>: <fpage>1</fpage>–<lpage>186</lpage>. </mixed-citation></ref><ref id="B8"><mixed-citation xmlns:xlink="http://www.w3.org/1999/xlink" xlink:type="simple"><person-group><name name-style="western"><surname>Metcalf</surname><given-names>ZP</given-names></name></person-group> (<year>1943</year>) <source>General Catalogue of the <tp:taxon-name><tp:taxon-name-part taxon-name-part-type="suborder">Homoptera</tp:taxon-name-part></tp:taxon-name>. Fascicle IV <tp:taxon-name><tp:taxon-name-part taxon-name-part-type="superfamily">Fulgoroidea</tp:taxon-name-part></tp:taxon-name>. Part 3 <tp:taxon-name><tp:taxon-name-part taxon-name-part-type="family">Araeopidae</tp:taxon-name-part></tp:taxon-name> (<tp:taxon-name><tp:taxon-name-part taxon-name-part-type="family">Delphacidae</tp:taxon-name-part></tp:taxon-name>).</source> <publisher-name>North Carolina State College</publisher-name>, <publisher-loc>Raleigh, USA</publisher-loc>, <size units="page">552 pp</size>. </mixed-citation></ref><ref id="B1"><mixed-citation xmlns:xlink="http://www.w3.org/1999/xlink" xlink:type="simple"><person-group><name name-style="western"><surname>Asche</surname><given-names>M</given-names></name></person-group> (<year>1985</year>) <article-title>Zur Phylogenie der <tp:taxon-name><tp:taxon-name-part taxon-name-part-type="family">Delphacidae</tp:taxon-name-part></tp:taxon-name> Leach, 1815 (<tp:taxon-name><tp:taxon-name-part taxon-name-part-type="suborder">Homoptera</tp:taxon-name-part></tp:taxon-name> <tp:taxon-name><tp:taxon-name-part taxon-name-part-type="infraorder">Cicadina</tp:taxon-name-part></tp:taxon-name> <tp:taxon-name><tp:taxon-name-part taxon-name-part-type="infraorder">Fulgoromorpha</tp:taxon-name-part></tp:taxon-name>).</article-title> <source>Marburger Entomologische Publikationen</source> <volume>2</volume>(<issue>1</issue>): <fpage>1</fpage>–<lpage>910</lpage>. </mixed-citation></ref><ref id="B2"><mixed-citation xmlns:xlink="http://www.w3.org/1999/xlink" xlink:type="simple"><person-group><name name-style="western"><surname>Bourgoin</surname><given-names>T</given-names></name><name name-style="western"><surname>Wang</surname><given-names>RR</given-names></name><name name-style="western"><surname>Asche</surname><given-names>M</given-names></name><name name-style="western"><surname>Hoch</surname><given-names>H</given-names></name><name name-style="western"><surname>Soulier-Perkins</surname><given-names>A</given-names></name><name name-style="western"><surname>Stroinski</surname><given-names>A</given-names></name><name name-style="western"><surname>Yap</surname><given-names>S</given-names></name><name name-style="western"><surname>Szwedo</surname><given-names>J</given-names></name></person-group> (<year>2015</year>) <article-title>From micropterism to hyperpterism: recognition strategy and standardized homology-driven terminology of the forewing venation patterns in planthoppers (<tp:taxon-name><tp:taxon-name-part taxon-name-part-type="order">Hemiptera</tp:taxon-name-part></tp:taxon-name>: <tp:taxon-name><tp:taxon-name-part taxon-name-part-type="infraorder">Fulgoromorpha</tp:taxon-name-part></tp:taxon-name>).</article-title> <source>Zoomorphology</source> <volume>134</volume>(<issue>1</issue>): <fpage>63</fpage>–<lpage>77</lpage>. doi: <ext-link xlink:type="simple" ext-link-type="doi" xlink:href="10.1007/s00435-014-0243-6">10.1007/s00435-014-0243-6</ext-link></mixed-citation></ref></ref-list></tp:taxon-treatment>
