# Supplementary material for: Mestus cruciatus, a new delphacid species from southwest China with some remarks on the genus (Hemiptera, Fulgoromorpha, Delphacidae)
Source: Zookeys. 2015 Dec 14;(545):67–74. doi: 10.3897/zookeys.545.5992 (PMC4714367; doi:10.3897/zookeys.545.5992)
Supplement: XML Treatment for Mestus cruciatus [file zookeys.545.5992-treatment2.xml]

<!DOCTYPE tp:taxon-treatment
  PUBLIC "-//TaxonX//DTD Taxonomic Treatment Publishing DTD v0 20100105//EN" "tax-treatment-NSO.dtd">
<tp:taxon-treatment xmlns:tp="http://www.plazi.org/taxpub"><tp:treatment-meta><kwd-group><label>Taxon classification</label><kwd><named-content content-type="kingdom">Animalia</named-content></kwd><kwd><named-content content-type="order">Hemiptera</named-content></kwd><kwd><named-content content-type="family">Delphacidae</named-content></kwd></kwd-group><mixed-citation publication-type="journal"><person-group><name><surname>Ren</surname><given-names>Feng-juan</given-names></name><name><surname>Xie</surname><given-names>Qi</given-names></name><name><surname>Qin</surname><given-names>Dao-zheng</given-names></name></person-group><article-title><italic><tp:taxon-name><tp:taxon-name-part taxon-name-part-type="genus">Mestus</tp:taxon-name-part> <tp:taxon-name-part taxon-name-part-type="species">cruciatus</tp:taxon-name-part></tp:taxon-name></italic>, a new delphacid species from southwest China with some remarks on the genus (<tp:taxon-name><tp:taxon-name-part taxon-name-part-type="order">Hemiptera</tp:taxon-name-part></tp:taxon-name>, <tp:taxon-name><tp:taxon-name-part taxon-name-part-type="infraorder">Fulgoromorpha</tp:taxon-name-part></tp:taxon-name>, <tp:taxon-name><tp:taxon-name-part taxon-name-part-type="family">Delphacidae</tp:taxon-name-part></tp:taxon-name>)</article-title><source>Zookeys</source><day>14</day><month>12</month><year>2015</year><volume>2015</volume><issue>545</issue><fpage>67</fpage><lpage>74</lpage><pub-id pub-id-type="doi">10.3897/zookeys.545.5992</pub-id></mixed-citation></tp:treatment-meta><tp:nomenclature><tp:taxon-name>
                        <tp:taxon-name-part taxon-name-part-type="genus">Mestus</tp:taxon-name-part>
                        <tp:taxon-name-part taxon-name-part-type="species">cruciatus</tp:taxon-name-part>
                    <object-id xmlns:xlink="http://www.w3.org/1999/xlink" content-type="zoobank" xlink:type="simple">http://zoobank.org/2FE82B05-6733-4BE2-A101-0A16AE495B1A</object-id></tp:taxon-name><tp:taxon-status xmlns:xlink="http://www.w3.org/1999/xlink" xlink:type="simple">sp. n.</tp:taxon-status><xref ref-type="fig" rid="F1">Figures 1–7</xref><xref ref-type="fig" rid="F2">, 8–19</xref></tp:nomenclature><tp:treatment-sec sec-type="Description"><title>Description.</title><p>Brachypterous: Total length (from apex of vertex to the tip of abdomen): male (n=16) 2.40–2.75 mm, female (n=15) 2.65–2.88 mm; tegmina length: male (n=16) 1.85–1.90 mm, female (n=15) 1.88–1.98 mm.</p><p><italic>Color</italic>. General color of male dark brown (Figs <xref ref-type="fig" rid="F1">1</xref>, <xref ref-type="fig" rid="F1">2</xref>). Vertex, frons and genae blackish brown (Figs <xref ref-type="fig" rid="F1">1</xref>, <xref ref-type="fig" rid="F1">5</xref>, <xref ref-type="fig" rid="F1">6</xref>). Eyes grayish black (Figs <xref ref-type="fig" rid="F1">1</xref>, <xref ref-type="fig" rid="F1">2</xref>, <xref ref-type="fig" rid="F1">5</xref>, <xref ref-type="fig" rid="F1">6</xref>). Antennae pale brown (Figs <xref ref-type="fig" rid="F1">1</xref>, <xref ref-type="fig" rid="F1">2</xref>, <xref ref-type="fig" rid="F1">5</xref>, <xref ref-type="fig" rid="F1">6</xref>). Pronotum, mesonotum, tegmina and abdomen dark brown (Figs <xref ref-type="fig" rid="F1">1</xref>, <xref ref-type="fig" rid="F1">2</xref>, <xref ref-type="fig" rid="F1">5</xref>); in some specimens the posterior margin of pronotum and scutellum brown. Postclypeus blackish-brown except apex and median carina yellow (Fig. <xref ref-type="fig" rid="F1">6</xref>). Longitudinal veins of forewing speckled with black brown granules (Figs <xref ref-type="fig" rid="F1">1</xref>, <xref ref-type="fig" rid="F1">2</xref>, <xref ref-type="fig" rid="F2">19</xref>). Legs yellowish brown <!--PageBreak-->except fore- and middle coxae brown, apices of spines on tibiae and tarsi of hind legs black (Figs <xref ref-type="fig" rid="F1">4</xref>, <xref ref-type="fig" rid="F1">7</xref>). General color of female beige (Fig. <xref ref-type="fig" rid="F1">3</xref>). Tegmina semitransparent (Fig. <xref ref-type="fig" rid="F1">3</xref>). Ovipositor brown to blackish brown.</p><fig id="F1" position="float" orientation="portrait"><label>Figure 1–7.</label><caption><p><italic><tp:taxon-name><tp:taxon-name-part taxon-name-part-type="genus">Mestus</tp:taxon-name-part> <tp:taxon-name-part taxon-name-part-type="species">cruciatus</tp:taxon-name-part></tp:taxon-name></italic>, sp. n. <bold>1</bold> male adult, dorsal view <bold>2</bold> male adult, left lateral view <bold>3</bold> female adult, dorsal view <bold>4</bold> metatibia, metatarsus and post-tibial spur <bold>5</bold> head and thorax, dorsal view <bold>6</bold> frons and clypeus <bold>7</bold> metatarsus and post-tibial spur. Scale bars = 0.5 mm (Figs <bold>1–3</bold>); 0.2 mm (Figs <bold>4–7</bold>).</p></caption><graphic xmlns:xlink="http://www.w3.org/1999/xlink" xlink:href="zookeys-545-067-g001.jpg" position="float" orientation="portrait" xlink:type="simple" id="oo_69572.jpg"/></fig><p><italic>Structure</italic>. Vertex at about 1.32 times as broad as long in midline, slightly narrower at apex than at base (about 0.97: 1), anterior margin rounded, slightly projecting in front of eyes, lateral margins concave in dorsal view, submedian carinae originating from near 1/3 base of lateral carinae and feeble at apex (Figs <xref ref-type="fig" rid="F1">1</xref>, <xref ref-type="fig" rid="F1">5</xref>). Y-shaped carina with lateral arms faint, basal compartment shallowly concave, wider at base than greatest length (about 1.95:1) (Fig. <xref ref-type="fig" rid="F1">5</xref>). Fastigium rounded (Fig. <xref ref-type="fig" rid="F1">2</xref>). Frons longer in midline than maximum width about 1.61:1, widest at level of ocelli, lateral carinae slightly convex medially, median carina feeble at base (Fig. <xref ref-type="fig" rid="F1">6</xref>). Postclypeus wider at base than frons at apex (about 1.16:1), post- and anteclypeus together approximately 0.89× the length of frons (Fig. <xref ref-type="fig" rid="F1">6</xref>). Rostrum almost reaching meso-trochanters. Antennae terete, apex reaching to near the middle of postclypeus, scape longer than wide at apex (about 1.51:1), pedicle nearly twice the length of scape (Fig. <xref ref-type="fig" rid="F1">6</xref>).</p><!--PageBreak--><!--PageBreak--><p>Pronotum in midline slightly shorter than length of vertex (about 0.85:1), lateral carinae slightly curved, not reaching posterior margin of pronotum (Figs <xref ref-type="fig" rid="F1">1</xref>, <xref ref-type="fig" rid="F1">5</xref>), Mesonotum medially ca. 1.14 times longer than vertex and pronotum together, lateral carina almost straight, reaching posterior margin, median carina obscure before apex of scutellum (Figs <xref ref-type="fig" rid="F1">1</xref>, <xref ref-type="fig" rid="F1">5</xref>). Tegmina almost reaching or slightly surpassing apex of abdomen, longer than widest part about 2.48:1, widest near middle (Figs <xref ref-type="fig" rid="F1">1–3</xref>, <xref ref-type="fig" rid="F2">19</xref>). Spination of apex of hind leg 5 (3+2) (tibia), 7(5+2) (basitarsus) and 4 (2nd tarsomere) (Figs <xref ref-type="fig" rid="F1">4</xref>, <xref ref-type="fig" rid="F1">7</xref>). Hind tibiae 0.93–1.07 mm long, bearing 2 lateral teeth, post-tibial spur (0.33–0.38 mm) about 0.76× length of metabasitarsus, without identifiable teeth along posterior margin (Figs <xref ref-type="fig" rid="F1">4</xref>, <xref ref-type="fig" rid="F1">7</xref>).</p><fig id="F2" position="float" orientation="portrait"><label>Figure 8–19.</label><caption><p><italic><tp:taxon-name><tp:taxon-name-part taxon-name-part-type="genus">Mestus</tp:taxon-name-part> <tp:taxon-name-part taxon-name-part-type="species">cruciatus</tp:taxon-name-part></tp:taxon-name></italic> sp. n. <bold>8</bold> male genitalia, posterior view <bold>9</bold> male genitalia, left lateral view <bold>10</bold> male pygofer, posterior view <bold>11</bold> male pygofer, ventral view <bold>12</bold> anal segment, aedeagal complex, connective and parameres, left lateral view <bold>13</bold> aedeagus, ventral view <bold>14</bold> aedeagus, left lateral view <bold>15</bold> apex of aedeagus, caudodorsal view <bold>16</bold> suspensorium, posterior view <bold>17</bold> parameres, posterior view <bold>18</bold> anal segment, caudodorsal view <bold>19</bold> tegmen. Scale bars = 0.2 mm (Figs <bold>8–12</bold>, <bold>18</bold>); 0.1 mm (Figs <bold>13–17</bold>); 0.5 mm (Fig. <bold>19</bold>).</p></caption><graphic xmlns:xlink="http://www.w3.org/1999/xlink" xlink:href="zookeys-545-067-g002.jpg" position="float" orientation="portrait" xlink:type="simple" id="oo_69573.jpg"/></fig><p><italic>Male genitalia</italic>. Pygofer in profile wider ventrally than dorsally, dorsolateral angle roundly produced, caudoventral margin near base with a well-developed, subquadrangular process, reaching the same level as medioventral process in profile (Fig. <xref ref-type="fig" rid="F2">9</xref>); in posterior view pygofer subquadrate, lateroventral margins excavated, medioventral process simple, spine-like in ventral view (Figs <xref ref-type="fig" rid="F2">8</xref>, <xref ref-type="fig" rid="F2">10</xref>, <xref ref-type="fig" rid="F2">11</xref>). Suspensorium ventrally ring-like, dorsally broad (Fig. <xref ref-type="fig" rid="F2">16</xref>). Dorsal margin of diaphragm produced, incised and membranous medially, in profile surpassing end of pygofer (Figs <xref ref-type="fig" rid="F2">9</xref>, <xref ref-type="fig" rid="F2">10</xref>). Parameres reaching the level of anal segment, sinuate, convergent at bases and then divergent distally, apices narrowed and strongly curved laterad, in posterior view each has a small tooth medially along inner margin (Figs <xref ref-type="fig" rid="F2">8</xref>, <xref ref-type="fig" rid="F2">9</xref>, <xref ref-type="fig" rid="F2">12</xref>, <xref ref-type="fig" rid="F2">17</xref>). Aedeagus moderate, in profile broadened dorsally in basal 1/3, ventral margin almost straight medially, at apex has a membranous tag on ventral side; in dorsocaudal view the aedeagus armed with approximately ten teeth circling the apical orifice, another bigger tooth, if present, shifted basally on the dorsal side (Figs <xref ref-type="fig" rid="F2">12–15</xref>). Male anal segment collar-shaped, laterocaudal margin with a long spinous process, overlapped near bases (Figs <xref ref-type="fig" rid="F2">8</xref>, <xref ref-type="fig" rid="F2">9</xref>, <xref ref-type="fig" rid="F2">12</xref>, <xref ref-type="fig" rid="F2">18</xref>).</p></tp:treatment-sec><tp:treatment-sec sec-type="Species examined"><title>Species examined.</title><p>Holotype. ♂ (brachypterous, <abbrev xmlns:xlink="http://www.w3.org/1999/xlink" content-type="institution" xlink:title="Entomological Museum, Northwest A&amp;F University, Yangling, Shaanxi, China" xlink:type="simple">NWAFU</abbrev>), China, Yunnan Province, Weixi County, 13-VIII-2010, coll. Meng Zhang. Paratypes. 15♂♂, 15♀♀ (brachypterous, <abbrev xmlns:xlink="http://www.w3.org/1999/xlink" content-type="institution" xlink:title="Entomological Museum, Northwest A&amp;F University, Yangling, Shaanxi, China" xlink:type="simple">NWAFU</abbrev>), same data as holotype.</p></tp:treatment-sec><tp:treatment-sec sec-type="Etymology"><title>Etymology.</title><p>This specific name alludes to the two overlapped processes near bases of the anal segment.</p></tp:treatment-sec><tp:treatment-sec sec-type="Host plant"><title>Host plant.</title><p>Unknown.</p></tp:treatment-sec><tp:treatment-sec sec-type="Discussion"><title>Discussion.</title><p><italic><tp:taxon-name><tp:taxon-name-part taxon-name-part-type="genus">Mestus</tp:taxon-name-part> <tp:taxon-name-part taxon-name-part-type="species">cruciatus</tp:taxon-name-part></tp:taxon-name></italic> sp. n. differs from <italic><tp:taxon-name><tp:taxon-name-part taxon-name-part-type="genus">Mestus</tp:taxon-name-part> <tp:taxon-name-part taxon-name-part-type="species">tungpuensis</tp:taxon-name-part></tp:taxon-name></italic> Yang in having the caudoventral protrusion of pygofer near base well developed, extending to the same level as apex of medioventral process in profile; the aedeagus broadened dorsally in basal 1/3, ventral margin in profile almost straight medially. It differs from <italic><tp:taxon-name><tp:taxon-name-part taxon-name-part-type="genus">Mestus</tp:taxon-name-part> <tp:taxon-name-part taxon-name-part-type="species">morio</tp:taxon-name-part></tp:taxon-name></italic> Motschulsky in having the medioventral process of pygofer simple, not widening in basal third; the inner margin of parameres each with tooth medially in posterior view. Furthermore, the new species differs from both species in having the lateroventral processes of male anal segment overlapped near bases.</p></tp:treatment-sec><tp:treatment-sec sec-type="Distribution"><title>Distribution.</title><p>Yunnan Province (in southwest China).</p><!--PageBreak--></tp:treatment-sec></tp:taxon-treatment>
